# Supplementary material for: Topoisomerase 1 cleavage complex enables pattern recognition and inflammation during senescence
Source: Nat Commun. 2020 Feb 19;11:908. doi: 10.1038/s41467-020-14652-y (PMC7031389; doi:10.1038/s41467-020-14652-y)
Supplement: Supplementary file 4 — Source Data [file 41467_2020_14652_MOESM4_ESM.xlsx]

## Sheet: Figure 1d
		Etop treatment
					cGAS antibody	Total		%
			WT	repeat 1	96	116	0.827586	82.7586
				repeat 2	97	105	0.92381	92.381
				repeat 3	84	104	0.807692	80.7692
			HMGB2 KO #1	repeat 1	42	124	0.33871	33.871
				repeat 2	25	125	0.2	20
				repeat 3	21	131	0.160305	16.0305
			HMGB2 KO #2	repeat 1	28	108	0.259259	25.9259
				repeat 2	31	134	0.231343	23.1343
				repeat 3	14	129	0.108527	10.8527
		Cisp treatment
					cGAS antibody	Total		%
			WT	repeat 1	120	132	0.909091	90.9091
				repeat 2	114	135	0.844444	84.4444
				repeat 3	87	108	0.805556	80.5556
			HMGB2 KO #1	repeat 1	26	104	0.25	25
				repeat 2	28	97	0.28866	28.866
				repeat 3	34	98	0.346939	34.6939
			HMGB2 KO #2	repeat 1	17	129	0.131783	13.1783
				repeat 2	36	100	0.36	36
				repeat 3	45	130	0.346154	34.6154

## Sheet: Figure 1f
			OVCAR3 cells
			Etop treatment
						cGAS- GFP positive	Total		%
				WT	repeat 1	86	121	0.710744	71.0744
					repeat 2	117	139	0.841727	84.1727
					repeat 3	109	126	0.865079	86.5079
				HMGB2 KO #1	repeat 1	36	114	0.315789	31.5789
					repeat 2	25	127	0.19685	19.685
					repeat 3	21	94	0.223404	22.3404
				HMGB2 KO #2	repeat 1	17	126	0.134921	13.4921
					repeat 2	29	115	0.252174	25.2174
					repeat 3	21	104	0.201923	20.1923
			Cisp treatment
						cGAS- GFP positive	Total		%
				WT	repeat 1	84	109	0.770642	77.0642
					repeat 2	76	128	0.59375	59.375
					repeat 3	89	108	0.824074	82.4074
				HMGB2 KO #1	repeat 1	15	91	0.164835	16.4835
					repeat 2	12	108	0.111111	11.1111
					repeat 3	23	122	0.188525	18.8525
				HMGB2 KO #2	repeat 1	27	119	0.226891	22.6891
					repeat 2	18	120	0.15	15
					repeat 3	12	93	0.129032	12.9032

## Sheet: Figure 1g
			IMR90
			RAS treatment
						cGAS antibody	Total		%
				RAS	repeat 1	88	104	0.846154	84.6154
					repeat 2	79	112	0.705357	70.5357
					repeat 3	115	131	0.877863	87.7863
				RAS+shControl	repeat 1	105	115	0.913043	91.3043
					repeat 2	82	98	0.836735	83.6735
					repeat 3	82	96	0.854167	85.4167
				RAS+shHMGB2 #1	repeat 1	26	99	0.262626	26.2626
					repeat 2	45	124	0.362903	36.2903
					repeat 3	46	115	0.4	40
				RAS+shHMGB2 #2	repeat 1	35	120	0.291667	29.1667
					repeat 2	16	94	0.170213	17.0213
					repeat 3	38	106	0.358491	35.8491

## Sheet: Figure 1h
			IMR90
			RAS treatment
						cGAS- GFP positive	Total		%
				RAS	repeat 1	68	99	0.686869	68.6869
					repeat 2	82	108	0.759259	75.9259
					repeat 3	85	95	0.894737	89.4737
				RAS+shControl	repeat 1	79	93	0.849462	84.9462
					repeat 2	89	94	0.946809	94.6809
					repeat 3	70	117	0.598291	59.8291
				RAS+shHMGB2 no1	repeat 1	21	94	0.223404	22.3404
					repeat 2	12	110	0.109091	10.9091
					repeat 3	11	107	0.102804	10.2804
				RAS+shHMGB2 no2	repeat 1	10	82	0.121951	12.1951
					repeat 2	18	85	0.211765	21.1765
					repeat 3	23	73	0.315068	31.5068

## Sheet: Figure 1i
								Relative expression levels for each repeat
						FC vs Ctr RAS	FC vs RAS shHMGB2	vs Ctr RAS		vs RAS shHMGB2
				1	GM-CSF	63.4805	-20.7861	63.7671	63.194	-22.0625	-19.5097
				2	IL-6	27.9828	-11.6701	27.4141	28.5514	-11.7591	-11.5812
				3	CCL7	23.146	-19.3503	22.2689	24.0231	-20.0417	-18.6588
				4	CCL5	18.8509	-18.0498	19.0225	18.6793	-20.8474	-15.2523
				5	CCL8	18.5268	-11.3245	17.2525	19.8012	-11.0669	-11.5821
				6	TNFb	18.4673	-13.8629	17.4163	19.5183	-13.2156	-14.5101
				7	IL-1a	18.1393	-12.969	18.1553	18.1234	-13.126	-12.812
				8	CCL2	17.9431	-12.8372	17.1454	18.7408	-12.7598	-12.9146
				9	CXCL9	17.879	-14.3446	17.6837	18.0743	-14.1491	-14.54
				10	CXCL8	16.352	-13.1349	16.608	16.096	-13.0386	-13.2312
				11	CXCL1	16.1337	-12.7139	14.2748	17.9927	-11.6557	-13.7722
				12	IL-10	15.7878	-13.6568	16.5425	15.0331	-13.1932	-14.1205
				13	IL-2	14.062	-12.8927	14.9308	13.1931	-14.3881	-11.3973
				14	IL-7	13.7582	-15.5632	11.4193	16.0972	-14.7937	-16.3326
				15	IL-15	12.9979	-10.6821	13.345	12.6508	-10.5253	-10.8389
				16	IL-13	12.929	-12.2555	13.2334	12.6245	-12.4057	-12.1054
				17	TGFb1	12.896	-12.9442	12.4527	13.3392	-12.6908	-13.1977
				18	GCSF	12.395	-10.4807	12.8911	11.8989	-9.57982	-11.3816
				19	IL-3	12.2706	-11.0472	13.1759	11.3652	-12.3267	-9.76769
				20	IFNg	12.1583	-9.91147	12.8845	11.4321	-10.8226	-9.00031
				21	TNFa	11.8543	-11.1809	11.6403	12.0684	-10.9829	-11.3788
				22	GROa/b/g	11.4817	-9.20449	11.9753	10.9881	-8.58147	-9.82751
				23	IL-5	7.02511	-11.12	7.54987	6.50035	-12.2426	-9.99741

## Sheet: Figure 2c
			IMR90			TOP1cc positive	TOP1cc negative	rH2AX CCF total	% negative	% positive
				RAS	repeat 1	130	3	133	2.25564	97.7444
					repeat 2	155	2	157	1.27389	98.7261
					repeat 3	168	0	168	0	100
				Etoposide	repeat 1	156	12	168	7.14286	92.8571
					repeat 2	116	1	117	0.854701	99.1453
					repeat 3	132	8	140	5.71429	94.2857

## Sheet: Figure 2g
					X	Y
				pg/mL	ln(conc)	B0(standard)
				6.1	0.78533	0.0932013
				24.4	1.38739	0.161639
				97.6	1.98945	0.266096
				390	2.59106	0.47276
				1562	3.19368	0.60063
				6250	3.79588	0.780729
				25000	4.39794	0.951824
				100000	5	0.985592
				B	B/B0		pg/mL	ng/mL
		Control	repeat 1	0.65	0.585322	3.08957	1229.05	1.22905
			repeat 2	0.667	0.60063	3.15479	1428.22	1.42822
			repeat 3	0.661	0.595227	3.13177	1354.48	1.35448
		RAS	repeat 1	0.913	0.822152	4.09865	12550.1	12.5501
			repeat 2	0.971	0.874381	4.32118	20949.8	20.9498
			repeat 3	0.897	0.807744	4.03726	10895.8	10.8958
		RAS+shControl	repeat 1	0.965	0.868978	4.29816	19868.2	19.8682
			repeat 2	0.97	0.87348	4.31734	20765.5	20.7655
			repeat 3	0.951	0.856371	4.24444	17556.7	17.5567
		RAS+shHMGB2	repeat 1	0.792	0.713192	3.63439	4309.17	4.30917
			repeat 2	0.776	0.698784	3.57301	3741.15	3.74115
			repeat 3	0.784	0.705988	3.6037	4015.13	4.01513
		RAS+shHMGB2+vehicle	repeat 1	0.836	0.752814	3.80321	6356.42	6.35642
			repeat 2	0.836	0.752814	3.80321	6356.42	6.35642
			repeat 3	0.834	0.751013	3.79554	6245.1	6.2451
		RAS+shHMGB2+CPT	repeat 1	0.972	0.875281	4.32502	21135.7	21.1357
			repeat 2	1.002	0.902296	4.44012	27549.9	27.5499
			repeat 3	0.974	0.877082	4.33269	21512.5	21.5125
				0.862	0.776227	3.90297	7997.78	7.99778
				0.856	0.770824	3.87995	7584.88	7.58488
				0.862	0.776227	3.90297	7997.78	7.99778

## Sheet: Figure 2h
		IMR90	RAS treatment
						cGAS antibody	Total		%
				RAS	repeat 1	95	125	0.76	76
					repeat 2	84	104	0.807692	80.7692
					repeat 3	87	98	0.887755	88.7755
				RAS+shControl	repeat 1	92	114	0.807018	80.7018
					repeat 2	82	102	0.803922	80.3922
					repeat 3	90	122	0.737705	73.7705
				RAS+shHMGB2	repeat 1	26	126	0.206349	20.6349
					repeat 2	37	103	0.359223	35.9223
					repeat 3	34	109	0.311927	31.1927
				RAS+shHMGB2+CPT	repeat 1	84	128	0.65625	65.625
					repeat 2	79	129	0.612403	61.2403
					repeat 3	89	106	0.839623	83.9623

## Sheet: Figure 2i
							FC vs Ctr RAS	FC vs Ctr RAS+shHMGB2	FC vs Ctr RAS+shHMGB2+CPT	vs Ctr RAS		vs Ctr RAS+shHMGB2		FC vs Ctr RAS+shHMGB2+CPT
					1	IL-6	65.1134	4.43576	22.1873	66.3528	63.874	4.44094	4.43058	22.5017	21.8729
					2	CXCL1	61.1803	1.77175	34.1678	62.5123	59.8484	1.8012	1.7423	35.3589	32.9767
					3	IL-7	29.3783	1.49388	20.1919	28.9689	29.7878	1.47197	1.51579	20.0976	20.2861
					4	GM-CSF	29.0584	1.50655	18.351	31.4402	26.6766	1.54209	1.47102	18.0438	18.6581
					5	CXCL8	27.1653	3.12312	15.2647	26.4387	27.8919	3.07667	3.16958	14.9011	15.6282
					6	GCSF	26.1928	1.54847	14.8236	25.4298	26.9559	1.53314	1.5638	13.3908	16.2565
					7	IL-10	26.0625	1.63179	19.0766	26.4651	25.6599	1.62348	1.6401	19.4603	18.6929
					8	CCL8	25.7069	1.38331	13.9717	28.678	22.7358	1.43419	1.33243	13.4972	14.4461
					9	IL-5	25.6273	2.66976	9.14827	23.3648	27.8899	2.67141	2.66812	9.11351	9.18303
					10	IFNg	24.8616	1.66405	14.8449	25.0415	24.6818	1.70045	1.62766	14.6311	15.0587
					11	TGFb1	23.5008	1.24033	14.755	23.5257	23.4758	1.20184	1.27882	14.2817	15.2282
					12	IL-13	23.4801	1.63188	15.27	22.7348	24.2254	1.62636	1.6374	14.8486	15.6914
					13	CXCL9	23.4526	1.56202	14.519	22.0808	24.8244	1.55666	1.56738	12.973	16.065
					14	TNFa	23.4303	1.63808	15.1289	23.878	22.9826	1.72813	1.54803	15.1346	15.1233
					15	IL-15	22.9593	1.62602	13.6584	22.3475	23.5711	1.63402	1.61801	13.1674	14.1494
					16	IL-1a	22.1448	1.37347	12.3997	20.5203	23.7693	1.36637	1.38057	12.7699	12.0294
					17	CCL7	22.0394	1.37451	12.5933	22.603	21.4758	1.38783	1.36119	12.177	13.0097
					18	TNFb	21.9699	1.4331	14.0354	23.0717	20.8681	1.55094	1.31526	14.4892	13.5815
					19	IL-2	19.9282	1.38203	12.1551	20.8074	19.0489	1.36873	1.39533	12.7118	11.5984
					20	CCL2	18.3538	1.47544	16.2628	17.4608	19.2469	1.48733	1.46355	16.1562	16.3694
					21	CCL5	17.8913	1.5897	8.73918	18.0565	17.7261	1.57882	1.60059	8.65757	8.8208
					22	IL-3	12.8881	1.49271	9.83831	13.6306	12.1456	1.56189	1.42353	10.216	9.46058
					23	GROa/b/g	12.2265	1.42467	5.87852	12.1227	12.3304	1.39569	1.45365	5.8505	5.90654

## Sheet: Figure 2k
		non-CPT treated chromatin fragments		cGAS positive	Total	%
			repeat 1	0	105	0
			repeat 2	0	127	0
			repeat 3	0	115	0
		CPT treated chromatin fragments
			repeat 1	91	104	87.5
			repeat 2	103	116	88.7931
			repeat 3	99	120	82.5

[truncated: 51 more sheets: Figure 3a, Figure 3b, Figure 3c, Figure 3d, Figure 4a, Figure 4b, Figure 4c, Figure 4d, Figure 5a, Figure 5c, Figure 5d, Figure 5e, Figure 5f, Figure 5g, Supplementary Figure 1a, Supplementary Figure 1c, Supplementary Figure 1e, Supplementary Figure 2a, Supplementary Figure 2c, Supplementary Figure 2d …]
